# Supplementary material for: A computational model for bacteriophage ϕX174 gene expression
Source: PLoS One. 2024 Oct 31;19(10):e0313039. doi: 10.1371/journal.pone.0313039 (PMC11527146; doi:10.1371/journal.pone.0313039)
Supplement: S1 Table — For promoters pA and pB, the first/top value is the activity measured from PCR-generated fragments, and the second/bottom value is for promoters cloned into reporter plasmids. For promoter pD, activity could be measured for the PCR-generated fragments only. Measured promoter values are reported in [4], and measured terminator values are reported in [17]. (XLSX) [file pone.0313039.s001.xlsx]

## Sheet: Sheet1
ϕX174 promoter activities
Source	pA	pB	pD	Unit
Sorensen et al. 1998	26.3, 184.1	48.3, 10.3	37.7	Relative amount galK protein
ϕX174 terminator efficiencies
Source	TJ	TF	TG	TH
Hayashi et al. 1981	40–60%	40–60%	40–60%	0.9
